# Supplementary material for: An endothelial-centered regulatory framework reveals context-dependent roles of MYLK in lung adenocarcinoma
Source: Front Immunol. 2026 Apr 1;17:1719296. doi: 10.3389/fimmu.2026.1719296 (PMC13079312; doi:10.3389/fimmu.2026.1719296)
Supplement: Supplementary Table S1 — Summary of single-cell RNA-seq quality control and cell composition. (A) Number of retained cells per sample (orig.ident) after QC filtering. (B) Number of retained cells per Seurat cluster (resolution = 0.6). (C) Total number of retained cells per annotated major cell type. (D) Distribution of annotated cell types across adjacent normal (Control) and tumor (Treat) tissues. E Total number of cells retained after QC filtering. [file Table1.xlsx]

## Sheet: S1A_Cells_per_sample
Sample ID	Tissue_status	n_cells
GSM4506698	Control.	3431
GSM4506700	Control.	1090
GSM4506699	Treat.	1561
GSM4506701	Treat.	849

## Sheet: S1B_Cells_per_celltype
cell_type	n_cells
Adipocytes	524
Endothelial cells	1262
Epithelial cells	3126
Fibroblasts	88
Macrophages	655
Monocytes	497
T cells	779

## Sheet: S1C_Celltype_by_condition
	Adipocytes	Endothelial cells	Epithelial cells	Fibroblasts	Macrophages	Monocytes	T cells
Control	200	977	2190	62	257	411	424
Treat	324	285	936	26	398	86	355

## Sheet: S1D_Cells_per_cluster
cluster	n_cells
0	1553
1	779
2	588
3	501
4	406
5	388
6	382
7	377
8	308
9	267
10	225
11	206
12	193
13	173
14	140
15	124
16	118
17	115
18	88

## Sheet: S1E_Total_cells_after_QC
metric	value
Total_cells_after_QC	6931
